# Supplementary material for: Membrane-permeabilized sonodynamic therapy enhances drug delivery into macrophages
Source: PLoS One. 2019 Jun 10;14(6):e0217511. doi: 10.1371/journal.pone.0217511 (PMC6557485; doi:10.1371/journal.pone.0217511)
Supplement: S1 File — (ZIP) [file pone.0217511.s003.zip]

Archive with 24 entries (24 files):
- S2B Fig.xlsx
- Fig 1A.xlsx
- Fig 1C.xlsx
- Fig 1D.xlsx
- Fig 2B.xlsx
- Fig 2C.xlsx
- Fig 2E.xlsx
- Fig 2F.xlsx
- Fig 3B.xlsx
- Fig 3C.xlsx
- Fig 3D.xlsx
- Fig 3E.xlsx
- Fig 3F.xlsx
- Fig 4B.xlsx
- Fig 4C.xlsx
- Fig 5B.xlsx
- Fig 5D.xlsx
- Fig 6C.xlsx
- Fig 6E.xlsx
- Fig 7B.xlsx
- Fig 7D.xlsx
- S1B Fig.xlsx
- S1C Fig.xlsx
- S2A Fig.xlsx
