# Supplementary material for: Membrane-permeabilized sonodynamic therapy enhances drug delivery into macrophages
Source: PLoS One. 2019 Jun 10;14(6):e0217511. doi: 10.1371/journal.pone.0217511 (PMC6557485; doi:10.1371/journal.pone.0217511)
Supplement: S1 File — (ZIP) [file pone.0217511.s003.zip › S2B Fig.xlsx]

## Sheet: Sheet1
	Control			MP-SDT
c-casp 9/p-casp 9	1.05804	0.949219	0.992746	0.997768	1.02623	1.08147
c-casp 3/p-casp 3	0.874969	1.13335	0.991681	1.12014	1.08123	0.870565
