# Supplementary material for: Membrane-permeabilized sonodynamic therapy enhances drug delivery into macrophages
Source: PLoS One. 2019 Jun 10;14(6):e0217511. doi: 10.1371/journal.pone.0217511 (PMC6557485; doi:10.1371/journal.pone.0217511)
Supplement: S1 File — (ZIP) [file pone.0217511.s003.zip › Fig 1A.xlsx]

## Sheet: Sheet1
0	1	2	5	10	20
108.895	97.5597	94.0342	92.9351	87.6831	84.5383
100.262	96.809	91.0853	91.8144	86.5731	91.5678
99.3371	100.632	105.34	87.6214	92.616	84.9807
91.5061	103.222	92.246	96.8707	84.1683	77.3962
