# Supplementary material for: Membrane-permeabilized sonodynamic therapy enhances drug delivery into macrophages
Source: PLoS One. 2019 Jun 10;14(6):e0217511. doi: 10.1371/journal.pone.0217511 (PMC6557485; doi:10.1371/journal.pone.0217511)
Supplement: S1 File — (ZIP) [file pone.0217511.s003.zip › Fig 1C.xlsx]

## Sheet: Sheet1
	US			MP-SDT
0	99.3364	97.8694	102.794	98.1838	102.48	100.175
0.1	95.4593	99.9651	101.851	97.1359	103.947	96.9263
0.2	100.594	104.261	102.585	103.109	99.6508	102.899
0.3	103.318	99.2316	101.851	102.27	98.9172	98.079
0.4	97.7646	96.8216	103.004	103.947	101.327	99.6508
0.5	102.061	103.213	100.803	93.4684	97.555	94.5163
