# Supplementary material for: Membrane-permeabilized sonodynamic therapy enhances drug delivery into macrophages
Source: PLoS One. 2019 Jun 10;14(6):e0217511. doi: 10.1371/journal.pone.0217511 (PMC6557485; doi:10.1371/journal.pone.0217511)
Supplement: S1 File — (ZIP) [file pone.0217511.s003.zip › Fig 1D.xlsx]

## Sheet: Sheet1
	US													MP-SDT													Control
0			100	100	100	100	100	100	100	100	100	100	100	100	100	100	100	100	100	100	100	100	100	100	100	100	100	100	100	100	100	100	100	100
1			99.6782	96.9446	101.802	109.845	100.095	98.9849	99.6484	93.7698	94.4794	96.7615	95.8464	108.763	115.283	100.903	103.479	101.681	105.922	102.109	101.772	106.532	102.026	99.4832	105.639	100.556	103.701	102.472	100.449	99.0542	98.6103	96.4023	98.8098	97.5104
2			100.129	98.2648	100.797	102.725	99.6199	95.6248	101.231	92.8526	95.3687	98.7242	98.606	112.873	120.231	111.507	104.139	105.839	105.119	101.663	101.887	106.219	107.031	96.3824	112.744	104.12	98.6389	99.2773	103.858	100.631	102.628	98.8962	101.136	92.2909
3			100.513	98.7876	100.248	102.168	99.3033	95.5571	101.891	92.3466	95.0474	98.7171	98.0319	113.807	120.575	111.126	105.388	106.28	106.438	102.939	101.912	106.518	107.038	96.6443	113.871	104.611	98.6065	99.4462	103.858	100.413	102.501	98.1081	101.629	92.3525
