# Supplementary material for: Membrane-permeabilized sonodynamic therapy enhances drug delivery into macrophages
Source: PLoS One. 2019 Jun 10;14(6):e0217511. doi: 10.1371/journal.pone.0217511 (PMC6557485; doi:10.1371/journal.pone.0217511)
Supplement: S1 File — (ZIP) [file pone.0217511.s003.zip › Fig 2B.xlsx]

## Sheet: Sheet1
	MP-SDT				US				Control				PpIX
0	8.33333	1.68067	3.1301	0	5.35714	8.26446	0.7926	0	0	1.36986	6.47482	3.8961	0	2.24719	6.06061	2.52101
1	25	26.8908	9.061	22.2222	8.92857	11.5702	10.3038	3.5294	0	1.36986	6.47482	3.8961	0	2.24719	6.06061	2.52101
2	47.2222	60.5042	28.6656	43.4343	11.6071	18.1818	18.0978	9.4118	0	1.36986	6.47482	3.8961	0	2.24719	6.06061	2.52101
