# Supplementary material for: Membrane-permeabilized sonodynamic therapy enhances drug delivery into macrophages
Source: PLoS One. 2019 Jun 10;14(6):e0217511. doi: 10.1371/journal.pone.0217511 (PMC6557485; doi:10.1371/journal.pone.0217511)
Supplement: S1 File — (ZIP) [file pone.0217511.s003.zip › Fig 2C.xlsx]

## Sheet: Sheet1
	Control			US			MP-SDT			PpIX
0.05	0.272035	0.00532	0.019383	0.006596	0.113343	0.0616	0.008686	0.107069	-0.85988	-0.10791	0.117518	-0.15733
0.1	-0.05595	-0.33484	-0.13975	0.097308	0.476876	0.009286	-0.42051	-0.04608	0.036381	-0.02079	0.130683	-0.15557
0.15	-0.08779	-0.1301	0.125011	0.070593	-0.02683	0.003842	-0.14996	0.066935	0.428139	-0.07515	-0.15109	-0.1235
0.2	-0.07034	-0.21056	-0.09317	0.292674	-0.03735	0.20332	-1.01852	-0.25308	-0.14171	-0.1377	0.247679	0.012233
0.25	-0.04744	0.039565	-0.21315	-0.15411	0.167112	0.16876	-0.32928	-0.13952	0.043156	-0.03702	-0.07017	-0.05232
0.3	0.111762	-0.16584	-0.06928	-0.19825	-0.00996	-0.06195	0.358172	0.052622	-0.52202	-0.32354	0.161833	0.117075
0.35	-0.13823	-0.17296	0.013545	0.196524	-0.25684	0.036641	0.322522	-0.29471	-0.24076	-0.15936	-0.07714	0.043316
0.4	0.064187	0.138835	0.2115	0.270971	-0.26696	0.06869	0.286154	0.883865	0.363124	0.334946	-0.02484	-0.12983
0.45	0.044762	-0.1395	0.041067	-0.09776	0.253086	-0.32361	0.213138	-0.11024	-0.56738	0.018309	-0.11448	0.090992
0.5	0.038764	-0.05161	0.109895	0.078757	0.387987	-0.05026	0.352032	0.329453	0.107338	-0.04819	0.227171	-0.11444
0.55	0.515045	-0.08417	0.158411	-0.06018	0.261564	-0.00434	-0.37311	-0.02637	0.056326	0.019549	-0.07006	0.46768
0.6	0.423559	0.068835	0.070374	-0.07577	-0.20012	0.105387	-0.16973	-0.07373	0.157174	0.196335	0.156875	0.246884
0.65	0.051315	-0.07212	-0.36739	-0.00984	0.139707	0.159521	-0.41731	-0.2671	-0.15464	0.122429	-0.09348	-0.04052
0.7	0.009096	-0.04119	-0.02661	0.026241	0.136683	-0.2495	0.03026	0.315178	0.153987	0.110848	0.157882	-0.01818
0.75	-0.16864	-0.11699	-0.31919	0.007582	-0.00376	-0.16866	-0.26188	-0.08111	-0.29372	0.001005	0.089304	-0.16391
0.8	-0.15208	0.002444	0.050513	0.102074	-0.00664	-0.13743	-0.04994	0.010941	0.022361	0.047013	-0.12	0.395933
0.85	0.042952	-0.13031	0.054579	-0.19232	0.129743	-0.16329	-0.29507	-0.34405	-0.09894	-0.14582	-0.06295	0.375932
0.9	-0.03855	-0.13126	-0.0043	-0.01112	0.106374	-0.0573	-0.00399	-0.19311	0.078261	0.01869	0.232873	0.074065
0.95	-0.24425	-0.09809	-0.10384	0.169046	0.002965	-0.24063	-0.34884	-0.0813	0.142738	-0.33703	-0.02383	0.310002
1	-0.15682	-0.27608	-0.07535	0.042673	0.372838	-0.19262	-0.31921	-0.4683	-0.22867	-0.06508	-0.23329	-0.36267
1.05	0.096845	-0.03623	-0.18345	-0.05531	0.012404	-0.02474	-0.04447	0.08942	0.3189	-0.10729	-0.13343	-0.48564
1.1	-0.02466	-0.08864	0.033944	0.081908	0.381963	-0.25233	0.176626	0.086989	-0.18796	0.024869	-0.27617	0.004737
1.15	-0.07018	0.25356	-0.10083	-0.00707	0.603573	0.244881	0.708805	0.331704	0.619185	-0.04557	0.157978	0.226398
1.2	-0.21224	-0.05044	0.229894	0.006023	0.129879	0.177567	1.04996	0.810815	0.480646	0.220126	-0.30061	0.177095
1.25	-0.10595	-0.05348	-0.2212	0.06849	0.304112	0.371222	1.27736	0.474728	1.5168	-0.03709	-0.04939	0.214038
1.3	0.066869	-0.03419	0.014655	0.255704	0.093167	0.43521	1.75558	0.530681	1.63876	0.007296	-0.19873	-0.02168
1.35	-0.10296	-0.18692	-0.14065	0.528418	0.248418	0.460875	1.67101	1.04788	1.68399	0.026809	0.137139	-0.1265
1.4	-0.03235	-0.21718	0.091303	0.417983	0.351338	0.459472	2.30801	1.08301	1.93605	-0.15003	0.008449	0.099625
1.45	-0.00696	0.193574	-0.26408	1.2605	0.43077	0.920407	3.07964	1.08922	2.50463	-0.3454	0.000744	0.288954
1.5	0.063742	0.117807	-0.24141	0.365911	0.347421	0.414137	3.16292	1.60506	3.30625	-0.2226	-0.05584	-0.26396
1.55	0.222782	-0.09307	-0.21186	0.45371	0.570695	0.647538	3.62867	1.64793	3.51849	-0.19338	0.03006	-0.31461
1.6	-0.19559	-0.02755	-0.27222	0.660944	0.545315	1.12755	3.93239	1.9713	4.21523	0.115264	-0.20945	-0.01167
1.65	-0.21624	-0.22415	0.22142	0.542784	-0.03649	0.744868	4.42838	2.25875	4.12408	-0.0968	-0.1227	-0.05925
1.7	-0.18045	-0.1125	0.174571	0.2988	0.290564	0.714408	4.19176	1.8656	4.18794	-0.06345	-0.10007	-0.15768
1.75	-0.15352	0.046215	0.099293	0.340133	1.36276	1.14877	3.84926	2.84329	4.71381	-0.02093	-0.1364	0.379323
1.8	0.132611	0.179935	-0.01574	0.25012	1.04622	1.14861	5.09625	2.45444	4.16229	0.24244	-0.07781	0.192542
1.85	-0.17842	0.369407	0.102821	0.788124	1.64656	1.32754	5.16065	2.64638	5.79728	0.003743	-0.02229	-0.00687
1.9	0.288763	0.100349	0.070326	0.456858	1.61418	1.24269	5.81723	2.70404	4.35238	0.169879	0.109838	-0.13481
1.95	0.000941	-0.3582	-0.28949	0.679235	1.3977	1.42821	6.43253	3.67867	5.24442	0.122167	0.102976	-0.04318
2	0.059644	-0.00091	0.027882	0.659453	1.62267	1.26494	5.58671	3.59011	5.78541	0.105935	-0.0751	-0.05631
2.05	0.055245	-0.13156	-0.04713	0.735278	1.9009	1.38193	6.47753	3.46956	6.35503	-0.02817	-0.19639	-0.20323
2.1	-0.0319	-0.01234	-0.31051	1.14102	1.44607	1.36774	7.22457	3.65643	6.62041	0.004434	0.172313	-0.06014
2.15	-0.0957	0.073756	0.006913	0.924584	1.99286	1.97814	6.68417	4.47846	6.58531	-0.10714	0.015279	0.100653
2.2	-0.03768	-0.0134	-0.34148	1.22287	1.75506	1.57197	6.51189	4.57621	7.24301	-0.08272	0.143612	0.058443
2.25	0.147242	0.160129	-0.14094	0.874895	1.57258	1.64478	7.12389	3.71035	6.75607	0.014331	-0.23395	0.366512
2.3	0.030382	0.156249	-0.11349	1.19457	1.90714	1.73258	7.47289	4.6465	6.9288	0.266068	0.021903	-0.08404
2.35	0.033101	0.116107	0.185884	0.980543	2.28828	1.41804	6.94426	4.42722	8.16546	-0.06314	0.237649	-0.29165
2.4	-0.05069	0.090009	-0.20998	1.4028	2.20847	1.55745	7.90329	5.1564	8.45812	0.035002	-0.08064	-0.04871
2.45	0.040778	-0.08385	-0.22441	1.11374	2.36782	1.88908	7.45879	4.98206	7.674	-0.00251	0.074298	-0.00058
2.5	-0.04563	0.098145	-0.12138	1.44299	2.58824	2.09311	7.67432	5.31037	8.29928	0.043389	0.034713	0.133509
2.55	-0.06851	-0.00498	0.114144	1.19191	2.93797	1.67732	8.34804	7.9495	8.71634	0.069325	0.245488	-0.05806
2.6	-0.20203	0.024015	0.133685	1.642	3.98526	2.04033	7.95223	5.33216	8.87281	-0.17168	-0.04982	0.031658
2.65	-0.25447	-0.02204	0.320599	1.62453	2.76338	1.95145	8.06968	6.90041	8.95626	-0.06457	0.12916	0.106195
2.7	0.099606	0.107505	0.22389	1.72998	2.54675	1.93081	7.79742	6.39752	8.63251	-0.16366	0.064318	-0.03396
2.75	-0.15716	0.129666	0.468018	1.58781	2.82992	2.04463	8.86059	6.99744	8.97633	-0.00048	0.028615	0.090947
2.8	-0.07626	0.05278	0.152751	1.42082	3.46643	2.08854	8.55773	7.0907	8.8683	0.191647	-0.11498	0.350001
2.85	-0.07059	0.172164	0.174663	2.23105	2.4357	1.98833	8.76273	6.43276	8.77706	-0.00393	-0.28179	0.068699
2.9	-0.16358	0.108682	0.189727	2.1437	2.80188	1.99793	8.76549	6.52224	9.18771	-0.02645	-0.16195	-0.16761
2.95	-0.0364	0.031309	0.193426	1.9349	2.88677	1.8375	8.98591	7.13727	10.021	-0.02019	0.202256	0.135792
3	0.265911	-0.26881	0.199924	1.50625	2.99498	2.33156	9.8935	7.64774	9.67384	-0.14755	0.111324	-0.0592
3.05	0.154997	0.21537	-0.07427	2.21403	2.58204	1.54118	9.33286	6.75702	8.58074	-0.35636	0.247902	-0.2369
3.1	0.067178	0.163968	-0.3728	2.06974	2.69298	1.54497	9.24387	7.33432	8.04059	0.010248	0.069944	-0.08859
3.15	0.010107	0.147995	0.036985	2.32779	2.56864	1.83968	8.87568	7.25564	8.33669	-0.09991	0.052646	-0.07739
3.2	-0.17016	0.229743	0.053914	2.15443	3.25182	1.55671	8.67644	7.59309	8.23234	0.055298	0.023665	-0.04259
3.25	0.076083	0.253883	0.109029	2.58757	3.21961	1.64088	9.19642	7.17832	7.94882	0.171751	0.018984	-0.07215
3.3	-0.12358	-0.01789	-0.02415	2.1158	2.19648	1.67241	9.26256	7.66666	8.04469	0.050745	0.000385	-0.31402
3.35	0.104805	0.206056	0.083147	2.02799	2.69307	1.56088	9.21495	7.66067	9.03076	0.026487	-0.10762	-0.03478
3.4	0.011489	0.167868	-0.06054	2.25874	2.6533	1.37303	9.38042	7.72987	9.17253	0.021045	0.05347	-0.0633
3.45	0.069558	0.138374	0.176359	2.30382	2.89129	1.57331	8.97973	7.80805	8.62017	0.307655	-0.16554	-0.22608
3.5	-0.17859	0.47488	0.057302	2.03924	3.17643	1.60143	10.0074	7.1701	8.56117	-0.21356	0.020634	0.036195
3.55	0.118916	0.06619	0.308917	2.23085	3.45978	1.6345	9.70337	7.38531	8.42801	0.391518	0.057889	0.048572
3.6	-0.10217	-0.17526	0.070848	1.95759	2.46479	1.85087	9.29046	8.48205	8.80719	0.165393	-0.02709	-0.15986
3.65	-0.12769	0.057901	-0.01309	2.53797	2.24654	1.46772	9.27617	8.11528	9.23726	0.251117	0.08486	-0.19865
3.7	0.109433	-0.1297	0.105889	3.20856	2.54009	1.66875	9.2728	8.75286	9.23152	0.145114	0.107325	0.024107
3.75	-0.11717	-0.32737	-0.11202	2.90644	2.94467	1.38952	9.65303	7.71368	8.86102	0.249731	-0.216	0.0249
3.8	0.019534	0.016464	0.164142	2.1117	2.91004	1.9926	9.66415	7.96734	8.74535	0.008655	0.041628	-0.00522
3.85	0.234267	-0.03961	0.150278	2.04749	2.80721	1.68775	9.87829	7.52582	9.39528	0.026964	0.113255	-0.0125
3.9	0.084287	0.035722	-0.12749	2.57753	2.05397	1.54077	10.2504	8.58021	9.59763	-0.01628	-0.03417	0.271077
3.95	0.36622	-0.02439	0.09944	2.53962	2.96355	1.46775	10.427	8.2223	9.2235	-0.00851	0.071047	0.048323
4	0.144773	-0.12051	-0.05362	2.01687	2.35446	1.65177	9.9043	7.99315	9.71237	-0.09661	-0.04431	-0.07274
