# Supplementary material for: Membrane-permeabilized sonodynamic therapy enhances drug delivery into macrophages
Source: PLoS One. 2019 Jun 10;14(6):e0217511. doi: 10.1371/journal.pone.0217511 (PMC6557485; doi:10.1371/journal.pone.0217511)
Supplement: S1 File — (ZIP) [file pone.0217511.s003.zip › Fig 2E.xlsx]

## Sheet: Sheet1
	US			MP-SDT
0	896	1651	1227	1253	1127	917
1	2332	1870	2328	6171	6832	8799
2	3182	3414	3590	13273	16096	12146
