# Supplementary material for: Membrane-permeabilized sonodynamic therapy enhances drug delivery into macrophages
Source: PLoS One. 2019 Jun 10;14(6):e0217511. doi: 10.1371/journal.pone.0217511 (PMC6557485; doi:10.1371/journal.pone.0217511)
Supplement: S1 File — (ZIP) [file pone.0217511.s003.zip › Fig 2F.xlsx]

## Sheet: Sheet1
	US			MP-SDT
0	967	1153	1571	1315	1724	1062
0.1	1332	931	1128	1431	1929	991
0.2	1529	2163	1802	3190	4633	4376
0.3	2108	3478	3017	8182	6168	7544
0.4	3923	3828	3121	13197	12083	8615
