# Supplementary material for: Membrane-permeabilized sonodynamic therapy enhances drug delivery into macrophages
Source: PLoS One. 2019 Jun 10;14(6):e0217511. doi: 10.1371/journal.pone.0217511 (PMC6557485; doi:10.1371/journal.pone.0217511)
Supplement: S1 File — (ZIP) [file pone.0217511.s003.zip › Fig 3B.xlsx]

## Sheet: Sheet1
	US			MP-SDT			Control			PpIX
0	3.19193	3.09017	3.02891	2.77768	2.60231	2.74291	3.40111	3.36633	3.08447	3.66501	2.99732	3.0509
0.05	3.22278	3.12914	2.23012	2.93262	2.90074	2.89236	3.0355	2.99524	2.5662	3.4359	3.40225	3.4859
0.1	2.95787	2.70458	2.42794	3.04385	3.1359	2.37519	3.01806	2.8494	3.47239	3.21547	3.48511	2.31703
0.15	3.06943	2.19855	2.30481	3.21712	2.99023	2.83742	3.0791	2.6994	2.82399	2.40646	2.74208	2.88636
0.2	3.10357	1.81028	3.19059	3.33053	3.35289	3.07688	3.19901	2.94536	2.98454	2.84023	3.21856	3.94696
0.25	3.32789	2.95926	2.44226	3.17959	2.09294	2.64501	3.17852	2.64394	3.21163	2.09669	2.65989	2.68278
0.3	3.25294	3.3739	3.4233	3.30194	3.01397	2.76721	3.113	2.57827	2.75517	2.61802	2.69592	3.28666
0.35	3.02391	3.38045	3.15299	3.12325	2.87703	2.16182	3.30081	2.83938	3.35468	2.02979	2.90326	3.3459
0.4	3.32143	3.7735	2.38638	3.42717	3.14996	2.65001	2.99244	2.71528	2.97229	3.3819	3.60263	3.43084
0.45	3.34824	3.89532	2.42215	3.06231	3.79597	2.84646	3.20372	2.98787	3.57378	3.25142	2.64897	2.65436
0.5	2.94663	2.72801	2.86122	3.13979	3.94248	2.39885	3.06784	2.8269	2.77597	2.00736	2.57622	2.17666
0.55	3.32881	2.54498	2.51418	2.96248	3.15854	3.03671	3.26497	2.8392	3.03979	3.3218	2.59724	2.59523
0.6	2.8585	2.69403	2.79836	3.03764	3.3723	2.24347	3.13359	2.83941	3.38223	2.54478	3.1118	2.54783
0.65	3.00944	2.76432	2.82522	2.83945	3.14428	3.7237	3.07445	2.9587	2.87894	2.81429	2.35055	2.33995
0.7	2.83397	2.75132	2.59296	3.12435	3.2363	2.84169	3.15627	2.87361	2.66823	2.74967	2.57851	2.69023
0.75	3.10594	3.36138	3.78566	3.01862	3.55192	3.13736	3.08834	3.20709	2.84015	3.77796	3.91476	2.00562
0.8	3.03159	3.06853	3.2501	3.16551	3.67358	2.87002	3.1317	2.83622	3.39484	2.69985	2.632	3.26268
0.85	3.14196	2.65179	3.1028	2.99226	3.18842	3.50297	3.08454	2.89525	2.98599	2.31703	2.62795	2.75835
0.9	2.80307	2.57522	3.03844	2.80012	3.59871	2.48746	3.12022	2.80756	3.15215	3.03049	3.11807	2.98311
0.95	2.94009	2.96773	2.5466	2.91979	2.4607	3.88362	2.90698	2.87081	2.91865	2.33642	2.12676	3.47657
1	3.01905	2.55235	3.48716	2.96679	2.33609	4.10495	2.98382	3.12198	2.80617	2.55703	2.51272	3.1261
1.05	2.97035	2.53733	3.62845	2.90762	3.37571	3.06925	3.25933	2.62096	3.23862	2.80934	4.0299	3.44492
1.1	3.08296	3.17965	2.81262	3.17665	4.01217	3.10684	3.21469	3.14488	2.99358	3.29562	2.94149	2.99535
1.15	3.24717	3.06626	3.40411	3.35083	3.74518	3.67702	3.14454	3.17073	3.24406	2.68855	2.77693	2.97529
1.2	3.2216	2.69867	2.18222	3.5883	3.82749	3.74438	3.07737	3.23345	2.76318	3.53591	2.38859	2.41131
1.25	3.15709	2.89075	3.0291	3.9829	4.52522	4.47153	3.1203	3.60893	2.94855	2.75352	2.11501	3.76341
1.3	2.99596	2.6224	2.50493	4.14073	5.32971	3.42088	2.93281	3.21296	3.05607	3.73295	1.81448	3.22407
1.35	3.03188	3.6807	2.26242	4.30592	5.34899	4.39982	3.08512	3.17902	2.9722	2.98653	2.66276	2.92713
1.4	3.44541	3.60516	2.87578	4.23828	5.19746	3.23001	3.41303	2.40476	2.73552	2.31879	2.45867	3.62744
1.45	3.10936	3.7134	3.93128	4.92956	6.89196	4.19038	2.99653	3.25734	2.59632	2.05012	2.63571	2.37787
1.5	3.2431	3.87675	3.38918	5.17232	6.41676	4.31733	3.16082	2.80582	2.77521	2.44347	2.77177	3.26787
1.55	3.15157	3.37959	3.68983	5.38579	5.88674	4.19475	3.23517	3.04413	3.27044	2.58873	2.75173	3.06065
1.6	3.44002	3.62361	3.81424	5.5401	5.81208	6.01581	3.19788	3.67359	3.1182	3.45968	2.05778	2.56871
1.65	3.484	3.25051	2.58953	5.76381	5.92477	4.39006	3.24243	2.86868	2.82534	2.21994	3.66981	3.17055
1.7	3.62663	3.69165	3.08785	5.75195	6.4929	5.8799	2.92028	3.04823	3.35257	2.85747	3.41151	2.97985
1.75	3.78796	3.54078	3.25871	6.05809	6.42347	4.34359	3.03623	2.32173	3.19964	4.03918	3.85002	3.22965
1.8	3.57256	4.22627	2.59533	6.20217	7.15073	6.77307	3.37407	3.94497	2.82157	2.88138	3.30699	3.60594
1.85	3.94693	4.48235	3.31087	6.50002	5.86407	6.46533	3.18955	3.15487	3.33831	2.05872	3.06004	2.4404
1.9	3.63943	4.09815	3.38216	6.72997	7.94294	7.3693	3.23281	2.97214	2.91956	2.65945	2.8711	2.66733
1.95	3.86839	4.61831	3.5044	6.60095	7.7629	6.90393	3.39004	3.39303	3.17624	2.60456	2.38949	3.33663
2	3.21108	4.00809	2.86264	7.19005	8.24703	6.45596	3.27833	2.74424	2.84597	2.77888	3.58304	3.00711
2.05	4.25777	4.67705	4.70353	6.83111	8.16068	5.34694	3.15328	2.66911	2.14978	4.02494	3.31624	2.48664
2.1	3.9689	4.74262	5.06061	6.78779	6.37724	6.12444	2.95364	2.59029	2.50894	2.31719	3.16336	3.89385
2.15	3.83986	4.01366	4.77356	7.45113	7.83841	8.85271	3.09258	3.29416	3.09042	2.62795	4.46989	2.34296
2.2	4.57463	4.78548	4.02168	6.90877	7.5065	6.22065	3.20261	2.51449	2.99092	3.11506	2.96402	4.11082
2.25	4.32417	4.66353	3.34167	6.51895	8.33897	6.42106	3.05518	2.9573	2.83798	2.92225	2.88729	2.16794
2.3	4.35569	4.3061	4.24009	7.06231	7.78154	7.74991	2.87992	3.56753	3.10399	3.154	2.28373	3.06429
2.35	4.28309	4.13051	4.60076	7.85854	9.00404	5.88502	3.22668	3.25317	2.777	3.08517	2.22581	2.14324
2.4	4.61196	4.73254	4.86217	7.44271	8.95804	8.20384	2.95194	3.11308	2.72677	2.06136	3.3621	2.68338
2.45	4.39773	4.47604	4.54378	7.8103	7.70283	7.59805	3.00421	2.79197	2.58433	2.00736	3.0935	2.15961
2.5	4.35911	5.14487	3.9673	7.62605	9.04757	6.85979	2.96979	3.20353	3.21044	2.80659	2.37	2.44995
2.55	4.14945	4.73158	4.29039	8.21471	8.42379	6.73136	2.91973	2.83638	3.09466	2.30482	3.1451	2.63915
2.6	4.47392	3.90476	4.72392	8.10272	9.09365	7.93824	3.12832	2.96384	3.06692	3.02351	4.05187	3.85714
2.65	4.30519	4.41019	5.20497	7.97887	7.04381	7.45126	2.96538	2.83778	2.68109	3.04894	2.75723	5.1574
2.7	4.47954	4.81494	5.07841	8.3024	7.90475	8.53932	3.14406	3.38098	3.95021	2.08658	2.93602	2.92983
2.75	4.10035	3.68786	5.11984	7.77538	8.99388	7.5433	3.12786	2.89578	2.81535	3.59136	2.95061	3.48209
2.8	4.22572	4.77999	5.4079	7.80173	8.93791	8.19852	3.01111	3.3079	2.87546	2.82754	3.35705	2.39617
2.85	4.07873	3.94449	4.25632	7.73302	9.72248	6.80311	3.29066	2.36076	3.17997	2.5349	2.48293	3.42776
2.9	4.13816	4.20631	5.85731	8.31789	7.41674	9.78813	3.35768	2.82793	3.33846	2.95244	3.46526	3.64996
2.95	4.21005	4.95314	3.85902	8.03424	8.76065	8.55751	3.22164	3.34491	3.29633	3.04724	3.50293	2.60209
3	4.34352	5.04642	3.71463	8.203	8.66331	7.29898	3.27138	2.36736	3.44384	4.05546	3.22591	2.79905
3.05	4.27062	4.6314	4.11785	8.1338	9.11825	8.45005	3.18193	3.49817	3.11463	2.15528	3.63202	3.26268
3.1	4.30556	3.80955	5.2109	8.05553	8.1143	7.61619	3.31807	2.87873	3.58737	2.74632	2.13993	2.85973
3.15	4.21565	3.63642	3.84725	7.96227	9.1882	7.44616	3.03632	2.5202	2.77317	2.83046	3.17036	3.16991
3.2	4.57395	4.47662	4.13282	8.20596	8.05314	8.62118	2.96311	3.37833	3.19952	2.207	2.647	2.37966
3.25	4.54732	3.84936	3.82213	8.2539	8.30212	7.6985	3.07554	2.52014	3.05427	2.22483	2.68045	2.86438
3.3	4.44855	3.85553	5.51174	8.1666	9.49582	8.00644	3.23743	3.07727	3.12963	2.48568	2.49284	2.78794
3.35	4.15734	4.70549	4.01114	8.12321	9.12421	8.65772	3.12957	3.36408	2.67524	2.32176	2.94153	3.36395
3.4	4.48384	4.39819	4.09311	7.56378	8.44377	7.37502	3.33563	3.14688	3.2326	3.289	3.32255	2.35408
3.45	4.70742	5.41274	5.20742	8.2209	8.43733	8.62705	3.0855	3.39165	3.01933	2.06412	2.91169	2.65223
3.5	4.57298	4.75827	4.74649	8.20041	8.36223	8.38584	3.11561	3.30104	2.88184	2.64	3.27619	2.5528
3.55	4.48483	4.51701	4.46794	8.39407	8.44321	7.88955	2.96787	2.96335	3.084	3.01804	2.60576	3.06794
3.6	4.26277	4.21131	4.34457	8.02187	8.74818	6.63956	3.02956	2.64725	3.03325	2.75352	2.64611	2.88257
3.65	4.60574	4.71259	4.98629	8.38558	7.69991	8.20016	3.20259	3.01716	3.13278	2.1965	2.40368	2.8438
3.7	4.49492	5.11367	5.07766	8.36027	9.70917	8.99488	3.31135	3.14595	3.64056	2.73374	2.43632	3.62629
3.75	4.54606	5.59184	4.41133	8.2342	8.50366	8.13021	3.2657	3.16171	2.46271	3.04109	2.46958	2.78464
3.8	4.52447	5.12603	4.70686	8.17274	9.38214	8.59723	3.19986	3.32436	2.99505	2.89781	2.30482	2.77708
3.85	4.63679	4.83349	4.03296	8.28051	9.03247	9.96777	3.05199	3.73925	2.87706	3.01728	3.89824	3.00756
3.9	4.36781	4.41517	4.59959	8.12614	8.82027	7.36021	3.18968	2.42375	3.08986	3.45136	3.37378	2.24823
3.95	4.37742	5.13664	4.41248	8.22601	9.80973	8.05788	3.17492	3.00679	3.00055	2.46172	3.25313	2.30658
4	4.85379	5.16788	4.92852	8.22548	9.31704	6.63011	3.06114	2.66577	2.79128	3.10675	2.63962	2.33931
