# Supplementary material for: Membrane-permeabilized sonodynamic therapy enhances drug delivery into macrophages
Source: PLoS One. 2019 Jun 10;14(6):e0217511. doi: 10.1371/journal.pone.0217511 (PMC6557485; doi:10.1371/journal.pone.0217511)
Supplement: S1 File — (ZIP) [file pone.0217511.s003.zip › Fig 3C.xlsx]

## Sheet: Sheet1
Control	BAPTA-AM	MP-SDT	MP-SDT + BAPTA-AM
0.872556	0.880725	2.98818	1.48162
1.05672	0.792338	2.80524	1.87555
1.07072	0.850743	2.74166	2.06313
