# Supplementary material for: Membrane-permeabilized sonodynamic therapy enhances drug delivery into macrophages
Source: PLoS One. 2019 Jun 10;14(6):e0217511. doi: 10.1371/journal.pone.0217511 (PMC6557485; doi:10.1371/journal.pone.0217511)
Supplement: S1 File — (ZIP) [file pone.0217511.s003.zip › Fig 3D.xlsx]

## Sheet: Sheet1
Control	EGTA	MP-SDT	MP-SDT + EGTA
0.951269	0.947608	2.79957	1.17224
1.01678	1.08536	3.41587	1.06235
1.03195	1.126	2.9554	1.30648
