# Supplementary material for: Membrane-permeabilized sonodynamic therapy enhances drug delivery into macrophages
Source: PLoS One. 2019 Jun 10;14(6):e0217511. doi: 10.1371/journal.pone.0217511 (PMC6557485; doi:10.1371/journal.pone.0217511)
Supplement: S1 File — (ZIP) [file pone.0217511.s003.zip › Fig 3E.xlsx]

## Sheet: Sheet1
Control	Verapamil	MP-SDT	MP-SDT + Verapamil
0.966345	0.948291	2.92907	3.00425
0.974841	1.13839	3.2589	2.91519
1.05882	1.03378	3.04589	3.11303
