# Supplementary material for: Membrane-permeabilized sonodynamic therapy enhances drug delivery into macrophages
Source: PLoS One. 2019 Jun 10;14(6):e0217511. doi: 10.1371/journal.pone.0217511 (PMC6557485; doi:10.1371/journal.pone.0217511)
Supplement: S1 File — (ZIP) [file pone.0217511.s003.zip › Fig 3F.xlsx]

## Sheet: Sheet1
Control	RN1734	MP-SDT	MP-SDT + RN1734
1.1326	1.03119	3.2784	3.12392
0.972143	1.05147	2.79841	2.75626
0.89526	1.07959	2.96505	2.83991
