# Supplementary material for: Membrane-permeabilized sonodynamic therapy enhances drug delivery into macrophages
Source: PLoS One. 2019 Jun 10;14(6):e0217511. doi: 10.1371/journal.pone.0217511 (PMC6557485; doi:10.1371/journal.pone.0217511)
Supplement: S1 File — (ZIP) [file pone.0217511.s003.zip › Fig 4C.xlsx]

## Sheet: Sheet1
US	MP-SDT
0.113095	0.123016
0.097222	0.113095
0.100198	0.084325
0.110119	0.109127
0.109127	0.097222
0.107143	0.099206
0.087302	0.081349
0.083333	0.093254
0.065476	0.103175
0.099206	0.099206
0.099206	0.089286
0.110119	0.070437
0.093254	0.099206
0.094246	0.085317
0.102183	0.090278
0.072421	0.063492
0.093254	0.090278
0.059524	0.128968
0.069444	0.09127
0.064484	0.097222
0.066468	0.060516
0.099206	0.069444
0.053571	0.060516
0.084325	0.079365
0.077381	0.119048
0.071429	0.082341
0.066468	0.128968
0.097222	0.066468
0.0625	0.119048
0.063492	0.084325
0.056548	0.072421
0.060516	0.107143
	0.082341
	0.060516
	0.079365
	0.110119
	0.080357
	0.097222
	0.078373
	0.080357
	0.080357
	0.125
	0.099206
	0.099206
	0.084325
	0.098214
	0.084325
	0.106151
