# Supplementary material for: Membrane-permeabilized sonodynamic therapy enhances drug delivery into macrophages
Source: PLoS One. 2019 Jun 10;14(6):e0217511. doi: 10.1371/journal.pone.0217511 (PMC6557485; doi:10.1371/journal.pone.0217511)
Supplement: S1 File — (ZIP) [file pone.0217511.s003.zip › Fig 5B.xlsx]

## Sheet: Sheet1
Control	US	MP-SDT
1.019	1.2305	1.83997
0.913013	1.01036	1.80833
1.06799	1.02459	2.03655
