# Supplementary material for: Membrane-permeabilized sonodynamic therapy enhances drug delivery into macrophages
Source: PLoS One. 2019 Jun 10;14(6):e0217511. doi: 10.1371/journal.pone.0217511 (PMC6557485; doi:10.1371/journal.pone.0217511)
Supplement: S1 File — (ZIP) [file pone.0217511.s003.zip › Fig 5D.xlsx]

## Sheet: Sheet1
Control	NAC	MP-SDT	MP-SDT+NAC
1.12426	0.945106	2.21892	0.987922
0.954044	0.980815	2.26736	1.16486
0.921692	0.916678	2.10129	1.02001
