# Supplementary material for: Membrane-permeabilized sonodynamic therapy enhances drug delivery into macrophages
Source: PLoS One. 2019 Jun 10;14(6):e0217511. doi: 10.1371/journal.pone.0217511 (PMC6557485; doi:10.1371/journal.pone.0217511)
Supplement: S1 File — (ZIP) [file pone.0217511.s003.zip › Fig 6C.xlsx]

## Sheet: Sheet1
	MP-SDT			MP-SDT + NAC			Control			NAC
0	0.453629	-0.73776	-0.49384	0.397477	0.301167	0.456825	0.222551	-0.45263	0.447498	-0.86577	-0.60363	-0.96159
0.05	0.092468	-0.67136	-0.44636	0.274388	0.578636	0.308346	1.49896	0.318466	1.68228	1.04195	0.149275	1.87988
0.1	0.268671	-0.63384	-0.82734	0.628492	0.060231	0.257114	0.921183	0.614908	-0.58512	0.609537	-1.21196	-0.68828
0.15	0.220134	-0.13178	-0.3387	0.859215	0.343805	0.192344	0.138346	1.14084	1.7027	-1.54152	1.38556	0.219294
0.2	0.518291	-0.82576	-0.18308	0.354488	0.56524	0.429462	0.719383	2.73496	-0.12043	1.01467	1.6412	-0.40183
0.25	0.008163	-0.37646	-0.38347	0.43889	0.240345	0.299551	0.225832	0.076309	0.793379	-0.39594	0.857471	1.41932
0.3	-0.29496	-0.41656	-0.1265	0.622944	0.275488	0.118781	0.815155	0.410688	0.216642	0.80582	2.18507	1.51423
0.35	0.203351	-0.92828	-0.65965	0.616614	0.572259	0.739158	-1.22014	-0.74475	1.21305	0.348501	0.539984	1.19847
0.4	0.210021	-0.02677	0.027401	0.52582	0.467774	0.677099	0.931288	1.58625	0.589231	-0.84173	1.49523	0.719383
0.45	-0.23734	-0.30559	-0.44843	0.519457	0.226274	0.771661	-0.07743	2.24439	0.139406	1.33453	0.512493	-0.17959
0.5	0.364218	-0.17976	-0.29391	0.313155	0.410097	0.651587	0.120905	0.28879	0.255314	1.24419	0.690905	-0.58682
0.55	0.434379	0.311653	-0.21474	0.467342	0.03142	0.306556	0.142525	0.606232	1.79861	0.723032	1.00429	0.225237
0.6	0.016885	0.697877	0.360052	0.110069	1.47544	0.371436	0.560911	0.8876	1.50698	-0.11184	0.406979	0.686947
0.65	0.436051	0.88047	0.957117	0.897883	0.865558	0.44838	-0.07435	0.592331	0.178028	1.05279	1.60627	0.015762
0.7	0.844254	1.61506	1.39134	1.05971	0.831841	0.528721	-0.33641	-0.37205	-0.41879	0.33922	0.871517	0.271166
0.75	0.927746	2.70218	1.65024	1.52278	0.524155	0.757562	0.154005	-0.52833	1.18714	1.16269	1.29378	0.039501
0.8	1.43887	3.43616	2.24736	1.48689	1.33023	1.21797	2.00651	-1.86242	1.13347	-0.32409	0.288744	2.36487
0.85	1.91943	4.28716	2.51344	1.61893	1.24078	0.848829	0.998846	1.15816	0.362921	1.55207	1.00448	0.837351
0.9	2.39762	4.97042	3.46721	1.58138	1.26199	1.5382	0.500082	1.74788	-0.17181	0.071844	0.583927	0.044813
0.95	2.04768	5.50158	3.90111	3.54117	1.61774	1.46305	0.692156	2.44597	0.701603	-0.3525	2.24249	0.410267
1	2.8184	6.20431	4.04613	6.04131	1.05499	1.56089	-0.64733	1.81557	-0.20079	-0.01983	1.39054	-0.1958
1.05	3.61748	8.16089	4.80674	2.52555	1.88152	1.93463	0.938145	0.053509	1.43879	0.909363	-0.68357	0.039604
1.1	3.71936	7.96768	4.68765	3.10073	1.67535	1.80085	-0.25656	-0.54602	-0.11119	0.68816	1.80892	2.21697
1.15	3.90675	8.807	5.42268	2.90186	1.62588	2.26203	1.55825	2.49243	-1.15609	1.49352	0.586931	-0.31655
1.2	4.37465	10.5043	6.92931	3.49769	2.19854	2.86525	0.570749	1.02094	-0.0204	1.46077	-0.2562	-0.0204
1.25	4.107	12.2445	7.6711	4.04794	2.42068	3.06451	0.080038	0.654682	-0.09436	1.85856	0.566027	1.58417
1.3	4.35853	13.4638	8.3612	4.33133	3.19177	3.20063	-1.05153	0.868788	0.24156	-0.33749	-0.63391	0.353779
1.35	4.62556	14.7824	10.451	3.94892	3.43669	3.42689	0.35261	0.542795	0.728271	1.13837	-0.39935	0.119762
1.4	4.70549	16.568	9.92095	4.93314	3.94813	3.44851	1.58592	1.43643	-0.14606	1.10955	0.01833	1.59887
1.45	5.04283	16.7944	10.3907	5.22747	4.91157	4.08676	-0.35226	0.93527	0.420893	0.833347	-0.54222	-0.83095
1.5	5.68399	17.5395	11.3236	4.7796	5.46883	4.69892	0.116884	-1.04158	1.31474	1.2167	0.065674	1.04659
1.55	6.63722	20.0699	12.3525	5.91256	5.72343	5.73002	0.056978	0.50449	-0.22973	0.171959	0.58095	1.28274
1.6	7.39469	21.3162	13.2095	6.64877	5.67514	5.25095	-0.12475	-0.48634	-1.05319	0.385014	-0.32644	0.41567
1.65	8.27784	22.4355	13.723	6.9973	5.77765	5.12501	0.669275	0.657097	-0.01808	-0.19397	1.40478	0.524288
1.7	8.21919	22.3572	14.2631	6.1139	6.49816	6.24038	1.24444	1.92994	-1.18985	0.88291	0.814863	0.533657
1.75	9.46061	24.2371	15.6296	6.55556	6.62811	5.84043	1.84306	-0.77068	-0.22506	-0.18575	-0.71636	0.59053
1.8	10.5875	25.5312	15.8405	6.71054	7.397	6.33343	-0.40447	-0.11528	1.50724	1.53521	0.746321	-0.3064
1.85	12.0705	26.6823	17.9507	7.89854	8.26644	5.89514	0.133131	0.938145	0.961691	-0.19227	-0.10075	0.976219
1.9	12.7618	28.5301	19.0392	7.6135	6.75473	6.95699	0.240095	-0.05672	1.03404	0.705172	1.81052	-0.2376
1.95	13.3528	29.0091	20.8056	8.71938	7.85468	7.06338	0.384264	1.6763	-0.29555	1.27702	0.67234	0.316717
2	13.5836	30.7204	20.9288	8.70817	8.80186	8.63095	-1.01004	0.593325	0.562891	0.488426	1.25336	1.04542
2.05	14.4487	31.61	22.7405	8.44376	9.06089	7.85066	-0.34124	1.32365	0.077864	0.149042	0.810429	1.0872
2.1	14.6636	31.708	24.324	9.88058	8.69521	8.38994	-0.12369	1.21117	1.79673	0.225832	0.452147	0.401422
2.15	15.6838	32.3956	27.5815	9.94282	8.87451	8.29827	2.6785	1.06429	0.020527	0.062195	1.49336	-0.17012
2.2	16.6632	34.6601	26.702	11.4829	9.8321	8.19067	-0.73749	1.3436	0.129086	0.508015	0.912352	0.264177
2.25	16.66	34.5545	29.689	10.9046	10.6735	7.97314	-0.27928	0.060455	1.12933	1.63747	1.54829	1.1108
2.3	16.2265	35.9568	28.7506	11.4425	10.5422	9.23671	0.193808	0.662428	1.00711	1.65986	-0.85469	0.708509
2.35	17.5576	37.722	28.8608	12.3442	10.7114	9.37665	-0.55651	1.23697	2.13667	-0.98524	-0.22013	0.189623
2.4	17.2645	37.7119	29.7081	12.7438	12.8244	10.2014	0.47393	0.393492	0.45887	1.38055	0.375311	-0.10818
2.45	18.2352	39.0744	29.5209	14.0639	12.5451	10.3422	0.68931	-0.41513	1.26056	-0.74095	-2.06788	0.883999
2.5	18.5447	39.1891	30.3711	13.6164	11.739	10.1853	1.35519	1.48589	1.48314	0.2997	1.92857	1.91667
2.55	19.0009	38.2924	33.4998	15.0311	12.4705	10.555	0.058863	1.22222	0.531687	0.753351	2.21518	0.389488
2.6	19.363	38.6543	32.8243	14.8042	14.2663	11.9992	0.338184	0.112766	0.182777	2.37215	0.307178	1.64708
2.65	20.8095	40.2633	36.2953	15.3444	13.0625	12.536	-0.34426	1.74992	0.425013	0.685356	0.545063	1.41707
2.7	20.9483	41.6768	35.2345	16.7461	14.9069	11.3201	0.883451	0.616228	1.18176	-0.34981	1.19838	0.368948
2.75	22.4658	40.0845	34.3567	16.866	14.6929	14.047	-0.03894	-0.71619	1.03009	-0.84573	0.61631	-0.43488
2.8	22.3586	42.1987	36.3428	16.7018	15.6494	13.9033	0.407986	1.72537	1.69164	0.07534	0.816086	1.08936
2.85	23.7707	42.4134	36.182	17.09	15.4562	14.5803	1.1393	0.983471	0.52496	1.09083	-0.52976	-1.30653
2.9	23.5237	44.5257	37.3284	17.2153	16.6266	14.6254	0.946169	0.076897	-0.19602	0.25556	0.304707	0.589874
2.95	24.2591	42.8113	38.9906	17.8245	17.2613	15.0448	0.803766	1.3658	-0.57166	1.85102	2.60479	1.70288
3	25.0133	44.872	38.8242	19.122	16.5077	15.313	0.665705	1.38745	-0.21307	2.16602	1.35099	0.163139
3.05	25.4452	42.784	39.4199	18.9212	17.6141	16.5305	0.014313	0.788319	2.32362	0.717588	0.299519	0.072483
3.1	26.3327	44.636	41.7386	19.9998	17.6283	17.4596	0.683357	1.21852	-0.13735	0.688742	0.983471	1.05758
3.15	26.3239	44.2573	39.4065	19.8778	16.1549	17.9753	0.242918	0.757114	1.64679	1.54723	1.24427	1.13747
3.2	25.7348	44.6159	41.1417	19.8374	16.5999	17.1273	1.39241	0.764221	0.290586	-1.03943	1.11404	0.975309
3.25	26.2014	44.0115	40.6411	19.409	19.1747	16.7172	-0.65906	0.27306	-0.13389	1.8439	1.19482	0.910532
3.3	27.4553	44.3045	40.6945	20.3006	16.2949	17.936	1.5849	0.488556	0.728395	-0.50648	-0.61052	0.774857
3.35	26.6925	44.2379	40.4734	19.928	18.6489	17.524	0.468086	0.243439	0.107748	-0.38568	0.955261	-0.1735
3.4	25.9459	45.2462	41.0358	20.3579	16.0214	15.9388	-0.26134	1.82465	0.051764	0.328003	0.910532	-0.39493
3.45	24.7888	46.1233	40.4374	19.0544	17.0814	18.4193	1.60792	1.02094	-0.57007	0.570887	0.589306	0.341715
3.5	26.6539	44.389	40.1632	20.0613	18.3653	16.1034	0.592775	0.609041	0.911037	2.11616	0.222132	-0.1168
3.55	27.0674	44.4391	40.9335	21.2213	18.0839	16.3373	-0.08745	-0.30121	1.52215	-0.43209	2.00563	1.76126
3.6	27.2149	44.3349	40.0648	20.6675	17.6234	16.998	1.82536	-0.01864	0.410267	-0.78124	0.596085	-0.25791
3.65	26.9262	45.4156	39.8884	18.9377	18.6101	17.5461	1.47098	1.03081	2.09146	1.71974	1.82944	-0.09151
3.7	25.925	44.8146	41.3107	19.2836	18.9659	16.8611	-0.24591	0.580929	0.310247	0.199671	-0.16667	1.27355
3.75	27.037	45.0922	40.0361	17.7036	16.2288	15.4078	0.588152	0.492931	-0.64733	1.2003	-0.06496	-0.00415
3.8	25.7875	44.9935	40.7783	20.1224	17.1498	17.3714	2.25774	1.33169	0.022495	0.589874	0.093943	0.850687
3.85	27.3325	44.5869	40.9075	21.2367	16.8645	17.998	0.378456	0.965124	-0.24967	0.171022	0.094969	-0.77191
3.9	27.0698	43.5603	39.5073	20.1566	18.2389	18.0912	-0.74872	0.950817	0.854303	-0.72305	1.14693	0.297672
3.95	26.7768	45.0703	40.4727	18.4955	16.7108	18.6898	-0.05145	1.32881	0.468834	0.46837	-0.53558	1.18359
4	28.2863	45.019	40.4351	20.699	17.7427	16.8178	2.16698	0.030148	-0.09465	1.16646	0.044813	0.674877
