# Supplementary material for: Membrane-permeabilized sonodynamic therapy enhances drug delivery into macrophages
Source: PLoS One. 2019 Jun 10;14(6):e0217511. doi: 10.1371/journal.pone.0217511 (PMC6557485; doi:10.1371/journal.pone.0217511)
Supplement: S1 File — (ZIP) [file pone.0217511.s003.zip › Fig 6E.xlsx]

## Sheet: Sheet1
	MP-SDT			MP-SDT + NAC			Control			NAC
0	3.03242	3.82993	3.87	2.32098	1.60947	3.07912	3.17043	3.03704	4.46087	3.11468	3.18261	3.91564
0.05	3.16306	4.18032	4.71131	2.70213	4.07341	3.23457	3.0356	4.38958	4.4222	3.22618	3.50314	2.94479
0.1	3.01402	3.97917	3.03997	2.39522	2.47775	2.31982	3.05929	2.97283	4.71253	3.08884	3.17633	3.96476
0.15	3.0708	2.81395	3.33228	3.15869	3.78041	3.70748	3.02139	3.41231	3.06316	3.17397	3.39735	2.98293
0.2	3.40223	3.25898	3.86909	2.73598	2.78138	3.41678	3.24258	3.13195	3.91831	3.18669	3.15477	3.93631
0.25	3.24989	3.35211	4.34028	1.94039	2.42527	3.2295	3.24751	4.14946	4.74881	3.15483	3.47729	4.48137
0.3	3.02224	3.72707	3.06524	3.07187	2.87815	2.03239	3.19752	4.18677	4.59211	3.33785	3.61655	3.28888
0.35	3.04483	3.3403	3.76562	2.85219	2.40258	3.17041	3.07845	3.27949	2.60323	3.35985	3.87093	3.76189
0.4	3.145	3.28233	3.99668	2.94166	3.32938	3.43163	3.06343	2.8177	2.99717	3.11479	3.59579	3.4123
0.45	2.88002	2.88591	4.04585	3.12688	3.62041	3.2305	3.15801	4.50319	4.14837	3.02444	3.55061	3.99608
0.5	3.05806	3.32915	3.94183	2.96063	3.86406	2.90884	3.15384	4.39478	4.10273	3.16557	2.69321	3.70296
0.55	3.19725	4.11602	3.98218	2.71706	3.87131	3.0154	3.31996	3.55529	3.82986	3.07845	2.88145	3.68524
0.6	2.83744	2.33966	3.98274	3.29788	3.65289	3.69822	3.15891	4.29575	3.15967	3.25069	3.24335	4.27125
0.65	2.8207	3.00082	3.64036	2.89076	4.40541	3.68698	2.878	4.04382	3.94036	3.14552	3.67546	3.8973
0.7	3.04426	2.46563	3.1066	2.78125	3.00564	2.32828	3.03266	3.55384	3.61448	3.0372	3.66525	3.46367
0.75	3.10078	3.97435	3.10275	3.50051	4.37544	4.02671	3.28607	3.45516	4.28916	3.18009	4.5354	3.5038
0.8	3.06156	3.28939	3.22294	3.19892	4.43699	3.63468	3.28052	3.6173	4.28156	3.07694	4.06499	3.1825
0.85	3.01619	3.48557	3.70783	3.43852	3.74871	4.4975	3.23928	3.90528	3.25904	3.26787	4.23864	3.82294
0.9	2.84475	2.22322	2.66975	3.52461	3.83153	3.81589	3.33724	3.5493	3.32378	3.22891	3.59139	4.4868
0.95	3.01901	3.93413	4.03687	3.68986	4.53897	3.82942	3.05595	4.0492	2.77824	3.10332	3.90855	3.93827
1	3.2015	3.90663	2.70406	3.62989	3.97312	4.1297	3.08481	4.22713	3.74385	2.81674	2.99574	3.95964
1.05	3.44381	3.13458	4.46832	2.88728	3.05464	4.62926	2.87852	4.04139	3.78545	3.18386	3.43397	4.28207
1.1	3.50323	3.99175	5.02437	3.61189	4.14192	3.50367	3.09133	3.90443	4.27644	2.88254	3.85723	3.4954
1.15	3.65311	3.49916	4.99829	3.87202	3.98153	4.11843	3.19355	4.69753	3.59397	3.00995	3.27821	4.35162
1.2	3.87784	4.77997	4.51476	3.60497	3.97869	3.47024	2.97111	3.80348	4.02357	3.21913	2.53187	3.43745
1.25	4.11554	3.81143	4.88355	4.25767	4.2454	3.87651	3.03492	4.0705	2.37305	3.04242	2.74619	3.07065
1.3	4.4115	5.28494	4.19783	4.2497	4.7381	3.86972	3.09526	3.75941	3.04468	3.08348	3.72131	3.36267
1.35	4.49687	5.38226	5.11644	4.51404	4.85777	4.9414	2.81951	2.66677	4.13316	3.28617	3.29353	3.57621
1.4	4.63231	4.42162	5.09184	4.79113	5.88671	5.83378	2.90517	3.98495	3.57131	3.18205	2.8882	4.37144
1.45	4.81529	5.43574	4.76376	4.40381	5.08589	4.65125	2.90924	3.14089	2.87259	3.16655	3.20154	4.37564
1.5	4.14858	3.88699	5.67412	4.68708	5.54523	5.56194	3.22303	2.69142	3.75983	3.39492	5.53361	4.56952
1.55	4.94653	4.47653	5.37821	4.86273	5.90677	4.81483	3.02798	3.83063	2.28743	3.17348	3.61521	4.02904
1.6	4.91116	5.92145	5.50032	5.05211	4.82655	5.22102	2.91935	3.34477	3.83036	4.02319	4.60097	4.77949
1.65	5.55836	5.80107	6.39968	4.66016	5.7728	6.07535	3.10759	4.73496	4.1744	3.08961	3.52287	3.26238
1.7	5.31931	5.13101	5.9873	4.99721	5.17488	5.59935	2.89967	4.0812	3.6485	3.03528	3.95039	3.41345
1.75	5.7079	5.36422	6.03858	5.35271	6.40687	5.84606	3.2842	4.20662	3.93148	3.17086	4.27502	3.29425
1.8	5.83967	6.4885	6.14049	5.08345	5.647	5.76237	3.11523	3.99412	2.65252	3.16474	2.86494	3.94357
1.85	6.00587	6.50434	7.49549	5.11121	6.12786	5.13084	2.98164	3.50655	4.32159	2.88231	3.27052	3.26802
1.9	6.37093	6.67921	6.69756	5.15929	5.00988	6.0304	3.0226	4.2488	4.24222	3.06189	2.97268	3.30252
1.95	6.48498	7.46221	7.03991	5.46659	6.69279	5.10028	3.32467	4.62631	3.03351	3.06594	3.76524	4.0061
2	6.37057	6.59372	7.30651	5.19959	6.35887	5.52302	3.20774	4.49213	3.1296	3.02263	3.73805	3.75954
2.05	6.55588	6.34899	6.9804	5.35211	5.8479	5.35042	3.18248	3.59164	1.73132	2.71061	3.39779	3.93682
2.1	6.65486	7.07616	7.6904	5.39936	5.90173	6.88033	3.07518	3.79496	3.46639	3.22783	3.56781	3.56555
2.15	6.29129	6.25248	7.34261	4.82539	5.81004	4.65445	2.97047	4.45277	2.98501	2.96803	3.17887	1.5544
2.2	6.52211	6.01481	7.58495	5.48911	5.10332	6.04939	3.17034	2.73139	4.01822	2.99696	2.23795	3.51309
2.25	6.69246	7.70261	6.52892	4.94986	4.91198	5.53192	3.09838	4.49634	2.9853	2.9091	3.71067	4.02962
2.3	6.96189	6.22712	7.47302	5.52083	6.234	5.48381	3.0195	3.87634	1.82451	3.17231	3.76046	2.89276
2.35	6.79746	8.48291	7.28839	5.05998	5.20097	5.11272	3.29157	3.75319	3.48519	3.07918	2.50487	3.4701
2.4	6.79629	6.69048	7.24455	4.61135	5.12365	4.74556	3.07727	3.85681	3.86273	3.12509	3.76756	3.89154
2.45	6.37479	7.30581	7.3754	4.88542	5.28038	4.42271	2.8584	2.77423	3.762	3.09519	3.5404	3.10816
2.5	6.54197	6.90251	7.07316	5.86714	7.30312	6.47964	2.99161	3.49261	3.31657	3.21765	3.69837	3.52513
2.55	6.85104	7.50446	6.75474	4.82828	5.437	5.52561	3.19122	2.44259	3.18265	2.97745	4.23911	3.14522
2.6	7.68825	8.26626	8.12776	5.0866	5.07273	5.48079	3.29942	4.16779	4.31998	3.181	3.64009	3.61645
2.65	7.47929	6.57639	7.40247	4.95893	5.60424	5.8288	3.22296	3.7997	3.19206	3.22974	4.74573	4.32745
2.7	7.78868	8.69176	8.76507	5.54816	6.25258	7.03381	3.25616	4.01685	3.38024	3.27459	4.24969	3.46324
2.75	7.79402	8.72058	8.79915	5.485	6.50879	6.37507	2.90324	3.44961	2.83981	3.03667	3.08807	4.54439
2.8	7.94812	8.65692	7.54089	5.484	6.45995	6.62111	3.1072	3.42076	3.20563	2.98828	3.18311	2.67421
2.85	8.06651	8.55723	8.42847	5.51687	6.3018	4.83781	3.2319	3.23926	5.03587	3.21372	5.04409	2.50335
2.9	8.1143	8.35103	8.15236	6.08333	5.98703	6.31807	3.19727	3.34381	3.49478	3.01594	3.45515	3.67753
2.95	8.10804	8.60416	8.67591	5.73386	6.47208	5.82218	2.96047	3.00157	1.98938	3.1303	3.52651	2.65627
3	7.79221	8.20598	8.5304	5.45402	6.47893	5.33613	3.01899	4.51376	4.59941	3.26154	4.60357	3.42071
3.05	8.57938	8.52203	8.71037	5.71124	6.30891	5.6616	3.34468	4.41308	2.70021	3.34021	3.98047	3.30292
3.1	7.87926	9.07128	9.40729	5.01629	5.97874	5.23106	2.97452	3.4336	2.78558	3.10545	4.23213	4.41243
3.15	8.40663	8.02548	8.95833	5.63519	6.13123	6.26071	3.49915	4.51581	4.27712	2.96561	4.22614	3.51704
3.2	7.77192	9.65087	8.36516	5.74822	5.8276	6.47617	3.50833	3.96868	4.06369	3.19702	3.62335	3.21855
3.25	7.9813	8.93134	7.86222	6.60667	7.84352	7.04337	3.07845	1.98473	4.39381	3.01652	2.43456	3.63065
3.3	7.83964	8.66032	8.62738	5.73305	5.92298	5.22341	3.20664	4.85633	3.44198	2.89598	3.88643	2.93708
3.35	8.24257	9.44637	9.046	6.41781	6.18854	6.00822	3.14499	3.94272	3.87199	2.91194	2.90737	3.6902
3.4	8.20477	7.81551	8.97918	5.87753	5.86651	5.16824	3.27502	4.00982	3.92564	3.00028	3.25456	2.71306
3.45	8.00442	8.99184	7.96776	6.02379	6.4831	6.13493	3.3224	3.00355	4.29578	3.04555	2.74069	4.78104
3.5	7.82795	7.83335	8.85632	5.89921	7.88795	5.84331	3.08847	3.75024	3.83819	3.08839	4.1691	3.43966
3.55	8.10757	9.74052	7.99331	5.98955	7.08645	6.76144	3.12196	3.95545	3.45459	3.24109	3.3282	3.76989
3.6	8.58488	9.2957	9.24318	6.09243	6.65903	6.5758	3.18861	3.12215	4.63711	3.05701	4.17457	3.76382
3.65	8.80905	9.11653	9.6954	6.3849	6.3045	5.85471	2.91485	1.87084	2.643	3.0036	3.16523	3.38554
3.7	8.05297	8.38043	8.15833	6.16259	6.31424	6.92385	2.97188	3.49308	5.15271	3.20874	4.00754	3.69578
3.75	7.92704	8.44945	8.94299	6.03471	6.85832	6.72507	3.00569	3.7247	4.16066	2.9687	3.92573	3.33235
3.8	8.64206	9.0483	8.63961	6.36956	6.87649	6.69754	3.0531	3.04731	3.44604	3.06206	3.35708	2.90917
3.85	8.14303	7.25271	7.91585	6.35398	5.91593	6.50316	3.19798	4.34769	3.07294	3.19066	3.68527	3.95227
3.9	8.91639	11.2952	8.65176	6.66213	7.73497	7.06246	3.22407	3.09054	3.52738	3.12161	4.1763	3.25828
3.95	8.06035	7.91337	8.24528	6.46044	7.75413	7.58683	3.3523	3.41779	3.17125	3.23684	3.75925	4.8429
4	8.85906	9.73536	9.2172	6.14428	6.57346	6.32927	3.05154	3.384	4.10811	2.93719	3.46583	4.06197
