# Supplementary material for: Membrane-permeabilized sonodynamic therapy enhances drug delivery into macrophages
Source: PLoS One. 2019 Jun 10;14(6):e0217511. doi: 10.1371/journal.pone.0217511 (PMC6557485; doi:10.1371/journal.pone.0217511)
Supplement: S1 File — (ZIP) [file pone.0217511.s003.zip › Fig 7B.xlsx]

## Sheet: Sheet1
Control	Atorvastatin	MP-SDT	Atorvastatin + MP-SDT
0.31247	0.450169	0.308015	0.605724
0.194166	0.415524	0.351412	0.688233
0.191969	0.500563	0.279565	0.576082
0.318363	0.501725	0.302319	0.625626
