# Supplementary material for: Membrane-permeabilized sonodynamic therapy enhances drug delivery into macrophages
Source: PLoS One. 2019 Jun 10;14(6):e0217511. doi: 10.1371/journal.pone.0217511 (PMC6557485; doi:10.1371/journal.pone.0217511)
Supplement: S1 File — (ZIP) [file pone.0217511.s003.zip › Fig 7D.xlsx]

## Sheet: Sheet1
	Control			Atorvastatin			MP-SDT			Atorvastatin+MP-SDT
PPARγ	0.970688	1.09588	0.933427	3.58903	2.09894	2.66642	1.29144	1.17605	1.16452	4.49825	3.86193	3.0327
ABCG1	1.17735	0.831052	0.991598	1.80357	1.11207	1.93369	1.43915	0.831042	1.06592	2.51592	2.95671	2.31913
ABCA1	1.0677	0.892811	1.03949	2.26228	1.61123	2.6	1.68941	0.876127	1.45791	3.04732	1.97739	2.41049
