# Supplementary material for: Membrane-permeabilized sonodynamic therapy enhances drug delivery into macrophages
Source: PLoS One. 2019 Jun 10;14(6):e0217511. doi: 10.1371/journal.pone.0217511 (PMC6557485; doi:10.1371/journal.pone.0217511)
Supplement: S1 File — (ZIP) [file pone.0217511.s003.zip › S1C Fig.xlsx]

## Sheet: Sheet1
Control	MP-SDT
0.958492	4.01462
0.819059	5.04151
1.22245	5.79392
