# Supplementary material for: Membrane-permeabilized sonodynamic therapy enhances drug delivery into macrophages
Source: PLoS One. 2019 Jun 10;14(6):e0217511. doi: 10.1371/journal.pone.0217511 (PMC6557485; doi:10.1371/journal.pone.0217511)
Supplement: S1 File — (ZIP) [file pone.0217511.s003.zip › S2A Fig.xlsx]

## Sheet: Sheet1
Control	MP-SDT		Control	MP-SDT
90.2	84.7		6.9	6.5
90.5	92.4		4.9	5.2
84.5	90.1		6.3	6.5
